# Supplementary material for: Multi-Residue Screening of Pesticides in Aquatic Products Using High-Performance Liquid Chromatography-Tandem High-Resolution Mass Spectrometry
Source: Foods. 2023 Mar 8;12(6):1131. doi: 10.3390/foods12061131 (PMC10048222; doi:10.3390/foods12061131)
Supplement: Supplementary file 1 [file foods-12-01131-s001.zip]

Archive with 1 entries (1 files):
- foods-2220356-supplementary.pdf
